# Supplementary material for: Electrospun Scaffolds Based on Poly(butyl cyanoacrylate) for Tendon Tissue Engineering
Source: Int J Mol Sci. 2023 Feb 6;24(4):3172. doi: 10.3390/ijms24043172 (PMC9960733; doi:10.3390/ijms24043172)
Supplement: Supplementary file 1 [file ijms-24-03172-s001.zip]

Archive with 1 entries (1 files):
- ijms-2156314-supplementary.pdf
